# Supplementary material for: Expansion of wastewater-based disease surveillance to improve health equity in California’s Central Valley: sequential shifts in case-to-wastewater and hospitalization-to-wastewater ratios
Source: Front Public Health. 2023 Jun 30;11:1141097. doi: 10.3389/fpubh.2023.1141097 (PMC10348812; doi:10.3389/fpubh.2023.1141097)
Supplement: Supplementary file 2 [file Table_5.xlsx]

## Sheet: Surges
Table S5. Pearson correlation coefficient, case:wastewater, hospitalization:wastewater, and ICU:wastewater ratios, confidence intervals, and lag-time for wastewater surveillance data and health metrics between Merced, Stanislaus, and Yolo Counties for seven varying time periods
		County/WWTP
Health Metric	Statistical Parameter	Full dataset (11/01/2021 - 09/29/2022)
		Merced/Merced			Stanislaus/Modesto			Yolo/Davis			Yolo/Davis (All Lab 1)
		N/PMMoV	N-Gene	Sewershed Case Data	N/PMMoV	N-Gene	Sewershed Case Data	N/PMMoV	N-Gene	Sewershed Case Data	N/PMMoV	N-Gene	Sewershed Case Data
Hospitalization	ra	0.61	0.5	0.86	0.81	0.76	0.89	0.09	0.26	0.75	0.19	0.17	0.75
	Hospitalization:Wastewater ratio	0.34			0.97			0.01			0.021391
	Upper Confidence Interval (95%)	0.39			1.05			0.015			0.033289
	Lower Confidence Interval (95%)	0.29			0.89			-0.002			0.009494
	Lag time	14-day delay			10-day delay			14-day delay			14-day delay
ICU covid confirmed patients	ra	0.29	0.19	0.52	0.66	0.6	0.8	0.05	0.22	0.62	0.131	0.13	0.62
	ICU:Wastewater ratio	0.046			0.13			0.001			0.004531
	Upper Confidence Interval (95%)	0.063			0.15			0.004			0.008251
	Lower Confidence Interval (95%)	0.03			0.12			-0.001			0.00081
	Lag time	9-day delay			15-day delay			15-day delay			15-day delay
County Case Data	ra	0.75	0.6	0.97	0.83	0.83	0.95	0.18	0.35	0.9	0.34	0.33	0.9
	County Cases:Wastewater ratio	3.15			3.16			0.3			0.826224
	Upper Confidence Interval (95%)	3.45784			3.39			0.47			1.07145
	Lower Confidence Interval (95%)	2.84918			2.93			0.12			0.580998
	Lag time	0-day delay			0-day delay			0-day delay			0-day delay
Sewershed Case Data	ra	0.73	0.6	1	0.9	0.88	1	0.3	0.46	1	0.44	0.42	1
	Sewershed Cases:Wastewater ratio	2.61			3.93			0.56			1.21159
	Upper Confidence Interval (95%)	2.87			4.14			0.76			1.47791
	Lower Confidence Interval (95%)	2.34			3.72			0.37			0.945281
	Lag time	0-day delay			0-day delay			0-day delay			0-day delay
Wave 1
Health Metric	Statistical Parameter	Merced/Merced (12/19/2021 - 03/08/2022)			Stanislaus/Modesto (12/28/2021 - 02/26/2022)			Yolo/Davis (12/19/2021 - 03/15/2022)			Yolo/Davis (12/19/2021 - 03/15/2022) (All Lab 1)
		N/PMMoV	N-Gene	Sewershed Case Data	N/PMMoV	N-Gene	Sewershed Case Data	N/PMMoV	N-Gene	Sewershed Case Data	N/PMMoV	N-Gene	Sewershed Case Data
Hospitalization	ra	0.93	0.91	0.89	0.97	0.97	0.96	0.95	0.93	0.9	0.95	0.93	0.9
	Hospitalization:Wastewater ratio	0.43			0.76			0.22			0.217849
	Upper Confidence Interval (95%)	0.47			0.81			0.23			0.233094
	Lower Confidence Interval (95%)	0.39			0.71			0.2			0.202604
	Lag time	14-day delay			10-day delay			14-day delay			14-day delay
ICU covid confirmed patients	ra	0.74	0.69	0.66	0.92	0.92	0.9	0.86	0.87	0.82	0.86	0.87	0.82
	ICU:Wastewater ratio	0.062			0.13			0.0547258			0.0547258
	Upper Confidence Interval (95%)	0.075			0.14			0.062			0.061662
	Lower Confidence Interval (95%)	0.05			0.11			0.048			0.04779
	Lag time	9-day delay			15-day delay			15-day delay			15-day delay
County Case Data	ra	0.97	0.93	0.95	0.81	0.88	0.89	0.98	0.94	0.97	0.98	0.94	0.97
	County Cases:Wastewater ratio	5.16			3.35			5.72138			5.72138
	Upper Confidence Interval (95%)	5.44			4			5.97			5.97021
	Lower Confidence Interval (95%)	4.89			2.71			5.47			5.47256
	Lag time	0-day delay			0-day delay			0-day delay			0-day delay
Sewershed Case Data	ra	0.97	0.99	1	0.96	0.98	1	0.93	0.88	1	0.93	0.88	1
	Sewershed Cases:Wastewater ratio	4.25			4.68			5.85306			5.85306
	Upper Confidence Interval (95%)	4.49			5.02			6.35			6.34799
	Lower Confidence Interval (95%)	4.02			4.35			5.36			5.35813
	Lag time	0-day delay			0-day delay			0-day delay			0-day delay
Peak 1
Health Metric	Statistical Parameter	Merced/Merced (12/19/2021 - 01/17/2022)			Stanislaus/Modesto (12/28/2021 - 01/23/2022)			Yolo/Davis (12/19/2021 - 01/09/2022)			Yolo/Davis (12/19/2021 - 01/09/2022) (All Lab 1)
		N/PMMoV	N-Gene	Sewershed Case Data	N/PMMoV	N-Gene	Sewershed Case Data	N/PMMoV	N-Gene	Sewershed Case Data	N/PMMoV	N-Gene	Sewershed Case Data
Hospitalization	ra	0.91	0.9	0.86	0.99	0.99	0.99	0.95	0.93	0.96	0.95	0.93	0.96
	Hospitalization:Wastewater ratio	0.35			0.76			0.187291			0.187291
	Upper Confidence Interval (95%)	0.42			0.81			0.22			0.216798
	Lower Confidence Interval (95%)	0.29			0.71			0.16			0.157783
	Lag time	14-day delay			10-day delay			14-day delay			14-day delay
ICU covid confirmed patients	ra	0.85	0.87	0.83	0.98	0.98	0.96	0.92	0.9	0.96	0.92	0.9	0.96
	ICU:Wastewater ratio	0.015			0.1			0.0578219			0.0578219
	Upper Confidence Interval (95%)	0.019			0.11			0.07			0.069221
	Lower Confidence Interval (95%)	0.012			0.09			0.05			0.046423
	Lag time	9-day delay			15-day delay			15-day delay			15-day delay
County Case Data	ra	0.98	0.97	0.97	0.94	0.94	0.91	0.98	0.98	0.99	0.98	0.98	0.99
	County Cases:Wastewater ratio	5.61			3.37			6.71			6.70849
	Upper Confidence Interval (95%)	6.04			3.88			7.3			7.2985
	Lower Confidence Interval (95%)	5.18			2.87			6.12			6.11848
	Lag time	0-day delay			0-day delay			0-day delay			0-day delay
Sewershed Case Data	ra	0.99	0.99	1	0.99	0.98	1	0.98	0.97	1	0.98	0.97	1
	Sewershed Cases:Wastewater ratio	4.31			4.78			7.84825			7.84825
	Upper Confidence Interval (95%)	4.54			5.1			8.67			8.67193
	Lower Confidence Interval (95%)	4.08			4.46			7.02			7.02457
	Lag time	0-day delay			0-day delay			0-day delay			0-day delay
Wave 2
Health Metric	Statistical Parameter	Merced/Merced (05/02/2022 - 09/29/2022)			Stanislaus/Modesto (05/14/2022 - 09/29/2022)			Yolo/Davis (04/27/2022 - 09/29/2022)			Yolo/Davis (04/27/2022 - 09/29/2022) (All Lab 1)
		N/PMMoV	N-Gene	Sewershed Case Data	N/PMMoV	N-Gene	Sewershed Case Data	N/PMMoV	N-Gene	Sewershed Case Data	N/PMMoV	N-Gene	Sewershed Case Data
Hospitalization	ra	0.82	0.8	0.81	0.91	0.86	0.73	0.58	0.62	0.17	0.38	0.38	0.17
	Hospitalization:Wastewater ratio	0.16			0.65			0.0182825			0.0159335
	Upper Confidence Interval (95%)	0.18			0.71			0.022			0.022087
	Lower Confidence Interval (95%)	0.14			0.6			0.014			0.00978
	Lag time	14-day delay			10-day delay			14-day delay			14-day delay
ICU covid confirmed patients	ra	0.68	0.43	0.57	0.69	0.66	0.62	0.38	0.47	-0.07	0.2	0.24	-0.07
	ICU:Wastewater ratio	0.03			0.07			0.00552135			0.00380211
	Upper Confidence Interval (95%)	0.04			0.08			0.0076			0.006791
	Lower Confidence Interval (95%)	0.02			0.05			0.0034			0.000813
	Lag time	9-day delay			15-day delay			15-day delay			15-day delay
County Case Data	ra	0.85	0.87	0.95	0.82	0.71	0.96	0.58	0.47	0.57	0.77	0.77	0.57
	County Cases:Wastewater ratio	0.94			1.11			0.354507			0.615085
	Upper Confidence Interval (95%)	1.03			1.24			0.43			0.695527
	Lower Confidence Interval (95%)	0.84			0.98			0.28			0.533542
	Lag time	0-day delay			0-day delay			0-day delay			0-day delay
Sewershed Case Data	ra	0.82	0.83	1	0.82	0.73	1	0.52	0.52	1	0.59	0.57	1
	Sewershed Cases:Wastewater ratio	0.73			1.34			0.733965			1.10637
	Upper Confidence Interval (95%)	0.81			1.5			0.93			1.3469
	Lower Confidence Interval (95%)	0.64			1.19			0.54			0.865843
	Lag time	0-day delay			0-day delay			0-day delay			0-day delay
Peak 2
Health Metric	Statistical Parameter	Merced/Merced (05/02/2022 - 07/14/2022)			Stanislaus/Modesto (05/14/2022 - 07/13/2022)			Yolo/Davis (04/27/2022 - 06/24/2022)			Yolo/Davis (04/27/2022 - 06/24/2022) (All Lab 1)
		N/PMMoV	N-Gene	Sewershed Case Data	N/PMMoV	N-Gene	Sewershed Case Data	N/PMMoV	N-Gene	Sewershed Case Data	N/PMMoV	N-Gene	Sewershed Case Data
Hospitalization	ra	0.81	0.82	0.78	0.92	0.9	0.81	0.84	0.82	0.87	0.79	0.75	0.87
	Hospitalization:Wastewater ratio	0.18			0.8			0.0230889			0.0365386
	Upper Confidence Interval (95%)	0.21			0.89			0.027			0.044128
	Lower Confidence Interval (95%)	0.15			0.71			0.019			0.028949
	Lag time	14-day delay			10-day delay			14-day delay			14-day delay
ICU covid confirmed patients	ra	0.46	0.48	0.48	0.81	0.88	0.65	0.71	0.65	0.33	0.79	0.78	0.33
	ICU:Wastewater ratio	0.011			0.1			0.00575595			0.0106594
	Upper Confidence Interval (95%)	0.016			0.11			0.007			0.012883
	Lower Confidence Interval (95%)	0.006			0.08			0.004			0.008435
	Lag time	9-day delay			15-day delay			15-day delay			15-day delay
County Case Data	ra	0.92	0.91	0.94	0.85	0.87	0.92	0.79	0.66	0.54	0.83	0.86	0.54
	County Cases:Wastewater ratio	0.94			0.75			0.249728			0.442804
	Upper Confidence Interval (95%)	1.03			0.88			0.3012			0.521042
	Lower Confidence Interval (95%)	0.85			0.63			0.19825			0.364566
	Lag time	0-day delay			0-day delay			0-day delay			0-day delay
Sewershed Case Data	ra	0.82	0.8	1	0.8	0.95	1	0.63	0.64	1	0.61	0.53	1
	Sewershed Cases:Wastewater ratio	0.75			0.94			0.458465			0.741422
	Upper Confidence Interval (95%)	0.88			1.12			0.6067			0.997137
	Lower Confidence Interval (95%)	0.63			0.76			0.31019			0.485706
	Lag time	0-day delay			0-day delay			0-day delay			0-day delay
Lab 1 (11/01/2021 - 04/30/2022)
Health Metric	Statistical Parameter	Merced/Merced			Stanislaus/Modesto			Yolo/Davis
		N/PMMoV	N-Gene	Sewershed Case Data	N/PMMoV	N-Gene	Sewershed Case Data	N/PMMoV	N-Gene	Sewershed Case Data
Hospitalization	ra	0.92	0.91	0.87	0.91	0.88	0.9	0.87	0.81	0.85
	Hospitalization:Wastewater ratio	0.57			1.09			0.238809
	Upper Confidence Interval (95%)	0.61			1.16			0.259198
	Lower Confidence Interval (95%)	0.53			1.02			0.21842
	Lag time	14-day delay			10-day delay			14-day delay
ICU covid confirmed patients	ra	0.61	0.64	0.49	0.85	0.82	0.84	0.77	0.73	0.76
	ICU:Wastewater ratio	0.1			0.16			0.0631533
	Upper Confidence Interval (95%)	0.12			0.18			0.070896
	Lower Confidence Interval (95%)	0.08			0.15			0.05541
	Lag time	9-day delay			15-day delay			15-day delay
County Case Data	ra	0.96	0.91	0.97	0.92	0.94	0.95	0.97	0.92	0.97
	County Cases:Wastewater ratio	5.06			3.73			5.91
	Upper Confidence Interval (95%)	5.27			3.97			6.12088
	Lower Confidence Interval (95%)	4.85			3.49			5.6991
	Lag time	0-day delay			0-day delay			0-day delay
Sewershed Case Data	ra	0.86	0.94	1	0.98	0.99	1	0.94	0.89	1
	Sewershed Cases:Wastewater ratio	4.25			4.62			6.04527
	Upper Confidence Interval (95%)	4.44			4.75			6.3728
	Lower Confidence Interval (95%)	4.06			4.49			5.7177
	Lag time	0-day delay			0-day delay			0-day delay
Lab 2 (05/01/2022 - 09/29/2022)
Health Metric	Statistical Parameter	Merced/Merced			Stanislaus/Modesto			Yolo/Davis
		N/PMMoV	N-Gene	Sewershed Case Data	N/PMMoV	N-Gene	Sewershed Case Data	N/PMMoV	N-Gene	Sewershed Case Data
Hospitalization	ra	0.82	0.8	0.81	0.92	0.91	0.86	0.55	0.59	0.17
	Hospitalization:Wastewater ratio	0.16			0.7			0.0176165
	Upper Confidence Interval (95%)	0.18			0.75			0.021985
	Lower Confidence Interval (95%)	0.14			0.65			0.013248
	Lag time	14-day delay			10-day delay			14-day delay
ICU covid confirmed patients	ra	0.68	0.43	0.57	0.72	0.69	0.66	0.34	0.45	-0.08
	ICU:Wastewater ratio	0.03			0.07			0.0051489
	Upper Confidence Interval (95%)	0.04			0.08			0.00741
	Lower Confidence Interval (95%)	0.02			0.06			0.00288396
	Lag time	9-day delay			15-day delay			15-day delay
County Case Data	ra	0.85	0.87	0.95	0.85	0.76	0.97	0.57	0.47	0.57
	County Cases:Wastewater ratio	0.94			1.16			0.371469
	Upper Confidence Interval (95%)	1.04			1.28			0.454348
	Lower Confidence Interval (95%)	0.85			1.04			0.28859
	Lag time	0-day delay			0-day delay			0-day delay
Sewershed Case Data	ra	0.82	0.83	1	0.86	0.78	1	0.54	0.53	1
	Sewershed Cases:Wastewater ratio	0.73			1.43			0.797272
	Upper Confidence Interval (95%)	0.81			1.57			1
	Lower Confidence Interval (95%)	0.65			1.29			0.594
	Lag time	0-day delay			0-day delay			0-day delay
aAll values of r in table S3 are the Pearson Correlation coefficient (r)
